# Supplementary material for: Construction and validation of prognostic signature for hepatocellular carcinoma basing on hepatitis B virus related specific genes
Source: Infect Agent Cancer. 2022 Dec 6;17:60. doi: 10.1186/s13027-022-00470-y (PMC9727957; doi:10.1186/s13027-022-00470-y)
Supplement: Supplementary file 1 — Additional file 1. Table S1 The 106 overlapped DEGs. [file 13027_2022_470_MOESM1_ESM.xlsx]

## Sheet: Sheet1
Overlap_gene
ECM1
ZFP36
CIDEB
VIPR1
RGS2
P2RY13
LY6E
SLC25A47
BASP1
TPX2
OLFML3
FAM72A
FXYD1
ZFPM2
RND3
STK39
EGR2
AURKA
PLA1A
PBLD
CCNE2
RFX5
SULT1E1
IGHG1
CD69
PTTG1
CCL5
IGLL3P
DTL
IGLC1
IGLV1-44
INMT
CENPE
NEK2
TCF19
SPATA18
ADAMTSL2
NUSAP1
IGKV1-37
SGOL2
TMEM154
CDK1
BCHE
RRM2
GABRE
E2F7
CDKN2C
RAD51AP1
KIAA0101
IGKV1-17
DOCK8
CHST4
ZWINT
NCAPG
PHLDA1
FOS
FABP5
C5orf27
RP1-93H18.6
MROH2A
APOBEC3B
BUB1B
UHRF1
KIF20A
FZD6
HMMR
CCL19
CCNB2
FAM150B
CDKN3
MCM6
DLGAP5
TTK
C12orf75
FBLN5
KCNJ16
H19
XPNPEP2
CXCL6
LOC101926960
PRC1
GEM
CDC7
CCL20
CENPU
PBK
GINS1
CP
COL15A1
RNF125
ID4
E2F8
LUM
TOP2A
CENPK
C7
ASPM
EPHA3
IGHM
CNTN3
NPW
CCL2
KCNN2
SLC38A4
EGR1
GNMT
