# Supplementary material for: Construction and validation of prognostic signature for hepatocellular carcinoma basing on hepatitis B virus related specific genes
Source: Infect Agent Cancer. 2022 Dec 6;17:60. doi: 10.1186/s13027-022-00470-y (PMC9727957; doi:10.1186/s13027-022-00470-y)
Supplement: Supplementary file 2 — Additional file 2. Table S2 The detailed functional enrichment results. [file 13027_2022_470_MOESM2_ESM.xlsx]

## Sheet: GO
Table S2. The detailed functional enrichment results.
	ONTOLOGY	ID	Description	GeneRatio	BgRatio	pvalue	p.adjust	qvalue	geneID	Count
GO:0000280	BP	GO:0000280	nuclear division	18/95	428/18866	3.97796e-12	8.10709e-09	6.81279e-09	TPX2/AURKA/CCNE2/PTTG1/CENPE/NEK2/NUSAP1/CDK1/ZWINT/NCAPG/BUB1B/CCNB2/DLGAP5/TTK/PRC1/TOP2A/CENPK/ASPM	18
GO:0140014	BP	GO:0140014	mitotic nuclear division	15/95	286/18866	1.32449e-11	1.34966e-08	1.13419e-08	TPX2/AURKA/PTTG1/CENPE/NEK2/NUSAP1/CDK1/ZWINT/NCAPG/BUB1B/CCNB2/DLGAP5/TTK/PRC1/CENPK	15
GO:0048285	BP	GO:0048285	organelle fission	18/95	476/18866	2.31452e-11	1.57233e-08	1.32131e-08	TPX2/AURKA/CCNE2/PTTG1/CENPE/NEK2/NUSAP1/CDK1/ZWINT/NCAPG/BUB1B/CCNB2/DLGAP5/TTK/PRC1/TOP2A/CENPK/ASPM	18
GO:0098813	BP	GO:0098813	nuclear chromosome segregation	14/95	272/18866	8.65415e-11	4.40929e-08	3.70534e-08	CCNE2/PTTG1/CENPE/NEK2/NUSAP1/ZWINT/NCAPG/BUB1B/DLGAP5/TTK/PRC1/GEM/TOP2A/CENPK	14
GO:0000819	BP	GO:0000819	sister chromatid segregation	12/95	196/18866	2.90268e-10	1.18313e-07	9.94246e-08	PTTG1/CENPE/NEK2/NUSAP1/ZWINT/NCAPG/BUB1B/DLGAP5/TTK/PRC1/TOP2A/CENPK	12
GO:0000070	BP	GO:0000070	mitotic sister chromatid segregation	11/95	161/18866	5.22122e-10	1.77347e-07	1.49034e-07	PTTG1/CENPE/NEK2/NUSAP1/ZWINT/NCAPG/BUB1B/DLGAP5/TTK/PRC1/CENPK	11
GO:0007059	BP	GO:0007059	chromosome segregation	14/95	334/18866	1.27166e-09	3.70235e-07	3.11126e-07	CCNE2/PTTG1/CENPE/NEK2/NUSAP1/ZWINT/NCAPG/BUB1B/DLGAP5/TTK/PRC1/GEM/TOP2A/CENPK	14
GO:1901990	BP	GO:1901990	regulation of mitotic cell cycle phase transition	15/95	448/18866	6.62673e-09	1.68816e-06	1.41864e-06	TPX2/AURKA/DTL/CENPE/NEK2/CDK1/E2F7/CDKN2C/BUB1B/HMMR/DLGAP5/TTK/CDC7/E2F8/CCL2	15
GO:1901987	BP	GO:1901987	regulation of cell cycle phase transition	15/95	486/18866	1.96354e-08	4.4227e-06	3.71662e-06	TPX2/AURKA/DTL/CENPE/NEK2/CDK1/E2F7/CDKN2C/BUB1B/HMMR/DLGAP5/TTK/CDC7/E2F8/CCL2	15
GO:0000082	BP	GO:0000082	G1/S transition of mitotic cell cycle	12/95	287/18866	2.17012e-08	4.4227e-06	3.71662e-06	AURKA/CCNE2/CDK1/RRM2/E2F7/CDKN2C/CDKN3/MCM6/CDC7/ID4/E2F8/CCL2	12
GO:0010948	BP	GO:0010948	negative regulation of cell cycle process	13/95	359/18866	2.95469e-08	5.47423e-06	4.60026e-06	AURKA/PTTG1/DTL/NEK2/CDK1/RRM2/E2F7/CDKN2C/BUB1B/TTK/CDC7/E2F8/CCL2	13
GO:0044843	BP	GO:0044843	cell cycle G1/S phase transition	12/95	310/18866	5.06885e-08	8.60859e-06	7.23422e-06	AURKA/CCNE2/CDK1/RRM2/E2F7/CDKN2C/CDKN3/MCM6/CDC7/ID4/E2F8/CCL2	12
GO:1990868	BP	GO:1990868	response to chemokine	7/95	97/18866	5.82805e-07	8.48397e-05	7.1295e-05	STK39/CCL5/DOCK8/CCL19/CXCL6/CCL20/CCL2	7
GO:1990869	BP	GO:1990869	cellular response to chemokine	7/95	97/18866	5.82805e-07	8.48397e-05	7.1295e-05	STK39/CCL5/DOCK8/CCL19/CXCL6/CCL20/CCL2	7
GO:1902850	BP	GO:1902850	microtubule cytoskeleton organization involved in mitosis	8/95	144/18866	6.58109e-07	8.9415e-05	7.51399e-05	TPX2/AURKA/CENPE/NEK2/NUSAP1/DLGAP5/TTK/PRC1	8
GO:2000401	BP	GO:2000401	regulation of lymphocyte migration	6/95	64/18866	8.23396e-07	0.00010488	8.81359e-05	ECM1/STK39/CCL5/DOCK8/CCL20/CCL2	6
GO:0072678	BP	GO:0072678	T cell migration	6/95	67/18866	1.08278e-06	0.000129806	0.000109082	ECM1/STK39/CCL5/DOCK8/CCL20/CCL2	6
GO:0045930	BP	GO:0045930	negative regulation of mitotic cell cycle	11/95	341/18866	1.15516e-06	0.00013079	0.000109909	AURKA/PTTG1/CDK1/E2F7/CDKN2C/ZWINT/BUB1B/TTK/E2F8/TOP2A/CCL2	11
GO:0000075	BP	GO:0000075	cell cycle checkpoint	9/95	219/18866	1.60742e-06	0.00017115	0.000143826	AURKA/DTL/CDK1/E2F7/ZWINT/BUB1B/TTK/E2F8/TOP2A	9
GO:0007088	BP	GO:0007088	regulation of mitotic nuclear division	8/95	163/18866	1.67959e-06	0.00017115	0.000143826	AURKA/PTTG1/CENPE/NEK2/NUSAP1/BUB1B/DLGAP5/TTK	8
GO:0007093	BP	GO:0007093	mitotic cell cycle checkpoint	8/95	166/18866	1.92579e-06	0.000186894	0.000157056	AURKA/CDK1/E2F7/ZWINT/BUB1B/TTK/E2F8/TOP2A	8
GO:0072676	BP	GO:0072676	lymphocyte migration	7/95	117/18866	2.07358e-06	0.000192089	0.000161422	ECM1/STK39/CCL5/DOCK8/CCL19/CCL20/CCL2	7
GO:0007052	BP	GO:0007052	mitotic spindle organization	7/95	118/18866	2.19536e-06	0.000194528	0.000163472	TPX2/AURKA/CENPE/NEK2/DLGAP5/TTK/PRC1	7
GO:2000404	BP	GO:2000404	regulation of T cell migration	5/95	44/18866	2.70665e-06	0.00022984	0.000193146	ECM1/STK39/CCL5/DOCK8/CCL20	5
GO:0007051	BP	GO:0007051	spindle organization	8/95	183/18866	3.98162e-06	0.000324581	0.000272762	TPX2/AURKA/CENPE/NEK2/DLGAP5/TTK/PRC1/ASPM	8
GO:0051783	BP	GO:0051783	regulation of nuclear division	8/95	188/18866	4.85981e-06	0.000380934	0.000320118	AURKA/PTTG1/CENPE/NEK2/NUSAP1/BUB1B/DLGAP5/TTK	8
GO:0070098	BP	GO:0070098	chemokine-mediated signaling pathway	6/95	88/18866	5.40152e-06	0.000393735	0.000330875	STK39/CCL5/CCL19/CXCL6/CCL20/CCL2	6
GO:0000086	BP	GO:0000086	G2/M transition of mitotic cell cycle	9/95	254/18866	5.40951e-06	0.000393735	0.000330875	TPX2/AURKA/DTL/NEK2/CDK1/PHLDA1/HMMR/CCNB2/CDC7	9
GO:0051304	BP	GO:0051304	chromosome separation	6/95	94/18866	7.92114e-06	0.000556665	0.000467793	PTTG1/CENPE/BUB1B/DLGAP5/TTK/TOP2A	6
GO:1901988	BP	GO:1901988	negative regulation of cell cycle phase transition	9/95	270/18866	8.8524e-06	0.000601373	0.000505364	AURKA/DTL/CDK1/E2F7/CDKN2C/BUB1B/TTK/E2F8/CCL2	9
GO:0006260	BP	GO:0006260	DNA replication	9/95	273/18866	9.67252e-06	0.000616018	0.000517671	CCNE2/DTL/CDK1/RRM2/E2F7/MCM6/CDC7/GINS1/E2F8	9
GO:0044839	BP	GO:0044839	cell cycle G2/M phase transition	9/95	273/18866	9.67252e-06	0.000616018	0.000517671	TPX2/AURKA/DTL/NEK2/CDK1/PHLDA1/HMMR/CCNB2/CDC7	9
GO:0010965	BP	GO:0010965	regulation of mitotic sister chromatid separation	5/95	61/18866	1.38591e-05	0.000855906	0.00071926	PTTG1/CENPE/BUB1B/DLGAP5/TTK	5
GO:0051983	BP	GO:0051983	regulation of chromosome segregation	6/95	107/18866	1.66829e-05	0.000993631	0.000834997	PTTG1/CENPE/NEK2/BUB1B/DLGAP5/TTK	6
GO:2000406	BP	GO:2000406	positive regulation of T cell migration	4/95	31/18866	1.71038e-05	0.000993631	0.000834997	STK39/CCL5/DOCK8/CCL20	4
GO:0051306	BP	GO:0051306	mitotic sister chromatid separation	5/95	64/18866	1.75519e-05	0.000993631	0.000834997	PTTG1/CENPE/BUB1B/DLGAP5/TTK	5
GO:0044786	BP	GO:0044786	cell cycle DNA replication	5/95	65/18866	1.89392e-05	0.00101574	0.000853577	E2F7/MCM6/CDC7/GINS1/E2F8	5
GO:0048247	BP	GO:0048247	lymphocyte chemotaxis	5/95	65/18866	1.89392e-05	0.00101574	0.000853577	STK39/CCL5/CCL19/CCL20/CCL2	5
GO:1905818	BP	GO:1905818	regulation of chromosome separation	5/95	66/18866	2.04105e-05	0.00106658	0.000896299	PTTG1/CENPE/BUB1B/DLGAP5/TTK	5
GO:2000105	BP	GO:2000105	positive regulation of DNA-dependent DNA replication	3/95	12/18866	2.63314e-05	0.00134159	0.0011274	E2F7/CDC7/E2F8	3
GO:0033047	BP	GO:0033047	regulation of mitotic sister chromatid segregation	5/95	72/18866	3.1203e-05	0.00152116	0.00127831	PTTG1/CENPE/BUB1B/DLGAP5/TTK	5
GO:0140013	BP	GO:0140013	meiotic nuclear division	7/95	177/18866	3.13487e-05	0.00152116	0.00127831	AURKA/CCNE2/PTTG1/BUB1B/TTK/TOP2A/ASPM	7
GO:0072401	BP	GO:0072401	signal transduction involved in DNA integrity checkpoint	5/95	73/18866	3.33648e-05	0.0015454	0.00129867	AURKA/DTL/CDK1/E2F7/E2F8	5
GO:0072422	BP	GO:0072422	signal transduction involved in DNA damage checkpoint	5/95	73/18866	3.33648e-05	0.0015454	0.00129867	AURKA/DTL/CDK1/E2F7/E2F8	5
GO:0072395	BP	GO:0072395	signal transduction involved in cell cycle checkpoint	5/95	74/18866	3.5641e-05	0.00161414	0.00135644	AURKA/DTL/CDK1/E2F7/E2F8	5
GO:2000403	BP	GO:2000403	positive regulation of lymphocyte migration	4/95	38/18866	3.90568e-05	0.00170706	0.00143453	STK39/CCL5/DOCK8/CCL20	4
GO:1901991	BP	GO:1901991	negative regulation of mitotic cell cycle phase transition	8/95	251/18866	3.93679e-05	0.00170706	0.00143453	AURKA/CDK1/E2F7/CDKN2C/BUB1B/TTK/E2F8/CCL2	8
GO:2000134	BP	GO:2000134	negative regulation of G1/S transition of mitotic cell cycle	6/95	126/18866	4.21104e-05	0.00178103	0.00149669	AURKA/CDK1/E2F7/CDKN2C/E2F8/CCL2	6
GO:0051321	BP	GO:0051321	meiotic cell cycle	8/95	254/18866	4.28217e-05	0.00178103	0.00149669	AURKA/CCNE2/PTTG1/NEK2/BUB1B/TTK/TOP2A/ASPM	8
GO:0045740	BP	GO:0045740	positive regulation of DNA replication	4/95	40/18866	4.7985e-05	0.00195587	0.00164361	CDK1/E2F7/CDC7/E2F8	4
GO:1903046	BP	GO:1903046	meiotic cell cycle process	7/95	193/18866	5.43716e-05	0.00214153	0.00179963	AURKA/CCNE2/PTTG1/BUB1B/TTK/TOP2A/ASPM	7
GO:1902807	BP	GO:1902807	negative regulation of cell cycle G1/S phase transition	6/95	132/18866	5.46416e-05	0.00214153	0.00179963	AURKA/CDK1/E2F7/CDKN2C/E2F8/CCL2	6
GO:0033045	BP	GO:0033045	regulation of sister chromatid segregation	5/95	84/18866	6.56509e-05	0.00252446	0.00212143	PTTG1/CENPE/BUB1B/DLGAP5/TTK	5
GO:0010389	BP	GO:0010389	regulation of G2/M transition of mitotic cell cycle	7/95	200/18866	6.80754e-05	0.00256922	0.00215904	TPX2/AURKA/DTL/NEK2/CDK1/HMMR/CDC7	7
GO:0006958	BP	GO:0006958	complement activation, classical pathway	6/95	141/18866	7.88643e-05	0.00290829	0.00244397	IGHG1/IGLC1/IGLV1-44/IGKV1-17/C7/IGHM	6
GO:0051382	BP	GO:0051382	kinetochore assembly	3/95	17/18866	7.99136e-05	0.00290829	0.00244397	CENPE/DLGAP5/CENPK	3
GO:0030261	BP	GO:0030261	chromosome condensation	4/95	47/18866	9.11625e-05	0.00320689	0.0026949	NUSAP1/CDK1/NCAPG/TOP2A	4
GO:0032465	BP	GO:0032465	regulation of cytokinesis	5/95	90/18866	9.12657e-05	0.00320689	0.0026949	AURKA/E2F7/KIF20A/PRC1/E2F8	5
GO:0051782	BP	GO:0051782	negative regulation of cell division	3/95	18/18866	9.55466e-05	0.00330041	0.00277349	E2F7/E2F8/ASPM	3
GO:0002685	BP	GO:0002685	regulation of leukocyte migration	7/95	212/18866	9.80727e-05	0.0033312	0.00279937	ECM1/STK39/CCL5/DOCK8/CCL19/CCL20/CCL2	7
GO:0045132	BP	GO:0045132	meiotic chromosome segregation	5/95	93/18866	0.00010665	0.00356316	0.0029943	CCNE2/PTTG1/BUB1B/TTK/TOP2A	5
GO:1902749	BP	GO:1902749	regulation of cell cycle G2/M phase transition	7/95	217/18866	0.000113393	0.00372337	0.00312893	TPX2/AURKA/DTL/NEK2/CDK1/HMMR/CDC7	7
GO:0006261	BP	GO:0006261	DNA-dependent DNA replication	6/95	151/18866	0.000115099	0.00372337	0.00312893	CCNE2/E2F7/MCM6/CDC7/GINS1/E2F8	6
GO:0002455	BP	GO:0002455	humoral immune response mediated by circulating immunoglobulin	6/95	155/18866	0.000132845	0.0042303	0.00355493	IGHG1/IGLC1/IGLV1-44/IGKV1-17/C7/IGHM	6
GO:0090068	BP	GO:0090068	positive regulation of cell cycle process	8/95	302/18866	0.000143011	0.00448396	0.00376809	AURKA/DTL/NUSAP1/CDK1/E2F7/DLGAP5/CDC7/E2F8	8
GO:0031570	BP	GO:0031570	DNA integrity checkpoint	6/95	161/18866	0.000163465	0.00504761	0.00424175	AURKA/DTL/CDK1/E2F7/E2F8/TOP2A	6
GO:0030593	BP	GO:0030593	neutrophil chemotaxis	5/95	103/18866	0.000172673	0.00520514	0.00437414	CCL5/CCL19/CXCL6/CCL20/CCL2	5
GO:0051383	BP	GO:0051383	kinetochore organization	3/95	22/18866	0.000177706	0.00520514	0.00437414	CENPE/DLGAP5/CENPK	3
GO:0006977	BP	GO:0006977	DNA damage response, signal transduction by p53 class mediator resulting in cell cycle arrest	4/95	56/18866	0.000181337	0.00520514	0.00437414	AURKA/CDK1/E2F7/E2F8	4
GO:0030071	BP	GO:0030071	regulation of mitotic metaphase/anaphase transition	4/95	56/18866	0.000181337	0.00520514	0.00437414	CENPE/BUB1B/DLGAP5/TTK	4
GO:0034508	BP	GO:0034508	centromere complex assembly	4/95	56/18866	0.000181337	0.00520514	0.00437414	CENPE/DLGAP5/CENPU/CENPK	4
GO:0072431	BP	GO:0072431	signal transduction involved in mitotic G1 DNA damage checkpoint	4/95	57/18866	0.000194275	0.00542373	0.00455783	AURKA/CDK1/E2F7/E2F8	4
GO:1902400	BP	GO:1902400	intracellular signal transduction involved in G1 DNA damage checkpoint	4/95	57/18866	0.000194275	0.00542373	0.00455783	AURKA/CDK1/E2F7/E2F8	4
GO:0045931	BP	GO:0045931	positive regulation of mitotic cell cycle	6/95	168/18866	0.000205976	0.00557408	0.00468417	AURKA/DTL/NUSAP1/CDK1/DLGAP5/CDC7	6
GO:0007091	BP	GO:0007091	metaphase/anaphase transition of mitotic cell cycle	4/95	58/18866	0.000207866	0.00557408	0.00468417	CENPE/BUB1B/DLGAP5/TTK	4
GO:1902099	BP	GO:1902099	regulation of metaphase/anaphase transition of cell cycle	4/95	58/18866	0.000207866	0.00557408	0.00468417	CENPE/BUB1B/DLGAP5/TTK	4
GO:0044774	BP	GO:0044774	mitotic DNA integrity checkpoint	5/95	108/18866	0.000215566	0.00565871	0.00475529	AURKA/CDK1/E2F7/E2F8/TOP2A	5
GO:0072413	BP	GO:0072413	signal transduction involved in mitotic cell cycle checkpoint	4/95	59/18866	0.000222128	0.00565871	0.00475529	AURKA/CDK1/E2F7/E2F8	4
GO:1902402	BP	GO:1902402	signal transduction involved in mitotic DNA damage checkpoint	4/95	59/18866	0.000222128	0.00565871	0.00475529	AURKA/CDK1/E2F7/E2F8	4
GO:1902403	BP	GO:1902403	signal transduction involved in mitotic DNA integrity checkpoint	4/95	59/18866	0.000222128	0.00565871	0.00475529	AURKA/CDK1/E2F7/E2F8	4
GO:0051302	BP	GO:0051302	regulation of cell division	6/95	171/18866	0.000226668	0.00570309	0.00479259	AURKA/E2F7/KIF20A/PRC1/E2F8/ASPM	6
GO:0000910	BP	GO:0000910	cytokinesis	6/95	172/18866	0.000233918	0.00581373	0.00488556	AURKA/NUSAP1/E2F7/KIF20A/PRC1/E2F8	6
GO:0044784	BP	GO:0044784	metaphase/anaphase transition of cell cycle	4/95	60/18866	0.000237082	0.00582136	0.00489198	CENPE/BUB1B/DLGAP5/TTK	4
GO:0006956	BP	GO:0006956	complement activation	6/95	178/18866	0.000281344	0.00676292	0.00568321	IGHG1/IGLC1/IGLV1-44/IGKV1-17/C7/IGHM	6
GO:0031571	BP	GO:0031571	mitotic G1 DNA damage checkpoint	4/95	63/18866	0.000286288	0.00676292	0.00568321	AURKA/CDK1/E2F7/E2F8	4
GO:0030449	BP	GO:0030449	regulation of complement activation	5/95	115/18866	0.000288702	0.00676292	0.00568321	IGHG1/IGLC1/IGLV1-44/IGKV1-17/C7	5
GO:0051225	BP	GO:0051225	spindle assembly	5/95	115/18866	0.000288702	0.00676292	0.00568321	TPX2/AURKA/NEK2/PRC1/ASPM	5
GO:0044783	BP	GO:0044783	G1 DNA damage checkpoint	4/95	64/18866	0.000304203	0.00696591	0.0058538	AURKA/CDK1/E2F7/E2F8	4
GO:0044819	BP	GO:0044819	mitotic G1/S transition checkpoint	4/95	64/18866	0.000304203	0.00696591	0.0058538	AURKA/CDK1/E2F7/E2F8	4
GO:0010971	BP	GO:0010971	positive regulation of G2/M transition of mitotic cell cycle	3/95	27/18866	0.000331423	0.00742242	0.00623742	DTL/CDK1/CDC7	3
GO:1901623	BP	GO:1901623	regulation of lymphocyte chemotaxis	3/95	27/18866	0.000331423	0.00742242	0.00623742	STK39/CCL5/CCL2	3
GO:2000045	BP	GO:2000045	regulation of G1/S transition of mitotic cell cycle	6/95	185/18866	0.00034589	0.00766222	0.00643894	AURKA/CDK1/E2F7/CDKN2C/E2F8/CCL2	6
GO:0002548	BP	GO:0002548	monocyte chemotaxis	4/95	67/18866	0.000362772	0.00794977	0.00668058	CCL5/CCL19/CCL20/CCL2	4
GO:1990266	BP	GO:1990266	neutrophil migration	5/95	122/18866	0.000379291	0.00822336	0.00691049	CCL5/CCL19/CXCL6/CCL20/CCL2	5
GO:0035265	BP	GO:0035265	organ growth	6/95	191/18866	0.00040998	0.00872552	0.00733248	ECM1/RGS2/BASP1/ZFPM2/CDK1/FBLN5	6
GO:0036336	BP	GO:0036336	dendritic cell migration	3/95	29/18866	0.000411016	0.00872552	0.00733248	CCL5/DOCK8/CCL19	3
GO:0051642	BP	GO:0051642	centrosome localization	3/95	30/18866	0.000455022	0.00938909	0.00789012	AURKA/DLGAP5/ASPM	3
GO:1902751	BP	GO:1902751	positive regulation of cell cycle G2/M phase transition	3/95	30/18866	0.000455022	0.00938909	0.00789012	DTL/CDK1/CDC7	3
GO:0071621	BP	GO:0071621	granulocyte chemotaxis	5/95	127/18866	0.000456094	0.00938909	0.00789012	CCL5/CCL19/CXCL6/CCL20/CCL2	5
GO:0007143	BP	GO:0007143	female meiotic nuclear division	3/95	31/18866	0.000501942	0.010029	0.00842786	AURKA/TTK/TOP2A	3
GO:0061842	BP	GO:0061842	microtubule organizing center localization	3/95	31/18866	0.000501942	0.010029	0.00842786	AURKA/DLGAP5/ASPM	3
GO:1903792	BP	GO:1903792	negative regulation of anion transport	3/95	31/18866	0.000501942	0.010029	0.00842786	RGS2/STK39/GABRE	3
GO:0042770	BP	GO:0042770	signal transduction in response to DNA damage	5/95	133/18866	0.000563105	0.0111418	0.00936303	AURKA/DTL/CDK1/E2F7/E2F8	5
GO:0002920	BP	GO:0002920	regulation of humoral immune response	5/95	134/18866	0.000582628	0.0114173	0.00959449	IGHG1/IGLC1/IGLV1-44/IGKV1-17/C7	5
GO:1902806	BP	GO:1902806	regulation of cell cycle G1/S phase transition	6/95	206/18866	0.000611124	0.0118616	0.0099679	AURKA/CDK1/E2F7/CDKN2C/E2F8/CCL2	6
GO:0006959	BP	GO:0006959	humoral immune response	8/95	377/18866	0.000632192	0.0121548	0.0102143	IGHG1/IGLC1/IGLV1-44/IGKV1-17/CXCL6/C7/IGHM/CCL2	8
GO:0071158	BP	GO:0071158	positive regulation of cell cycle arrest	4/95	81/18866	0.000746289	0.0141661	0.0119045	AURKA/CDK1/E2F7/E2F8	4
GO:0002687	BP	GO:0002687	positive regulation of leukocyte migration	5/95	142/18866	0.000757657	0.0141661	0.0119045	STK39/CCL5/DOCK8/CCL19/CCL20	5
GO:0007292	BP	GO:0007292	female gamete generation	5/95	142/18866	0.000757657	0.0141661	0.0119045	RGS2/AURKA/TTK/TOP2A/ASPM	5
GO:0031145	BP	GO:0031145	anaphase-promoting complex-dependent catabolic process	4/95	83/18866	0.000817995	0.0151552	0.0127357	AURKA/PTTG1/CDK1/BUB1B	4
GO:0045787	BP	GO:0045787	positive regulation of cell cycle	8/95	396/18866	0.000869972	0.015973	0.0134229	AURKA/DTL/NUSAP1/CDK1/E2F7/DLGAP5/CDC7/E2F8	8
GO:0097530	BP	GO:0097530	granulocyte migration	5/95	150/18866	0.000969303	0.0175436	0.0147428	CCL5/CCL19/CXCL6/CCL20/CCL2	5
GO:0060420	BP	GO:0060420	regulation of heart growth	4/95	87/18866	0.000975774	0.0175436	0.0147428	RGS2/BASP1/ZFPM2/CDK1	4
GO:0008037	BP	GO:0008037	cell recognition	6/95	226/18866	0.000989847	0.0175436	0.0147428	IGHG1/IGLC1/DOCK8/CCL19/EPHA3/IGHM	6
GO:2000816	BP	GO:2000816	negative regulation of mitotic sister chromatid separation	3/95	39/18866	0.000991227	0.0175436	0.0147428	PTTG1/BUB1B/TTK	3
GO:0000077	BP	GO:0000077	DNA damage checkpoint	5/95	151/18866	0.000998557	0.0175436	0.0147428	AURKA/DTL/CDK1/E2F7/E2F8	5
GO:0016064	BP	GO:0016064	immunoglobulin mediated immune response	6/95	227/18866	0.00101265	0.0176392	0.0148231	IGHG1/IGLC1/IGLV1-44/IGKV1-17/C7/IGHM	6
GO:1905819	BP	GO:1905819	negative regulation of chromosome separation	3/95	40/18866	0.00106771	0.0184406	0.0154965	PTTG1/BUB1B/TTK	3
GO:0019724	BP	GO:0019724	B cell mediated immunity	6/95	230/18866	0.0010835	0.018556	0.0155935	IGHG1/IGLC1/IGLV1-44/IGKV1-17/C7/IGHM	6
GO:0030595	BP	GO:0030595	leukocyte chemotaxis	6/95	232/18866	0.0011328	0.0192388	0.0161673	STK39/CCL5/CCL19/CXCL6/CCL20/CCL2	6
GO:0007050	BP	GO:0007050	cell cycle arrest	6/95	234/18866	0.00118381	0.0199389	0.0167557	AURKA/CDK1/E2F7/CDKN2C/CDKN3/E2F8	6
GO:0045444	BP	GO:0045444	fat cell differentiation	6/95	235/18866	0.00120997	0.0202125	0.0169855	ZFP36/RGS2/ZFPM2/EGR2/SULT1E1/ID4	6
GO:0033048	BP	GO:0033048	negative regulation of mitotic sister chromatid segregation	3/95	42/18866	0.00123162	0.0204069	0.0171489	PTTG1/BUB1B/TTK	3
GO:1901992	BP	GO:1901992	positive regulation of mitotic cell cycle phase transition	4/95	94/18866	0.0013015	0.0213907	0.0179757	DTL/CDK1/DLGAP5/CDC7	4
GO:0035747	BP	GO:0035747	natural killer cell chemotaxis	2/95	11/18866	0.00133977	0.0217948	0.0183152	CCL5/CCL2	2
GO:0006323	BP	GO:0006323	DNA packaging	6/95	240/18866	0.00134747	0.0217948	0.0183152	NUSAP1/CDK1/NCAPG/CENPU/TOP2A/CENPK	6
GO:0033046	BP	GO:0033046	negative regulation of sister chromatid segregation	3/95	44/18866	0.00141058	0.022636	0.0190221	PTTG1/BUB1B/TTK	3
GO:0071674	BP	GO:0071674	mononuclear cell migration	4/95	97/18866	0.0014619	0.0232761	0.0195601	CCL5/CCL19/CCL20/CCL2	4
GO:0051985	BP	GO:0051985	negative regulation of chromosome segregation	3/95	45/18866	0.00150586	0.0237902	0.0199921	PTTG1/BUB1B/TTK	3
GO:0000727	BP	GO:0000727	double-strand break repair via break-induced replication	2/95	12/18866	0.00160245	0.0247409	0.020791	MCM6/CDC7	2
GO:0001768	BP	GO:0001768	establishment of T cell polarity	2/95	12/18866	0.00160245	0.0247409	0.020791	DOCK8/CCL19	2
GO:0007077	BP	GO:0007077	mitotic nuclear envelope disassembly	2/95	12/18866	0.00160245	0.0247409	0.020791	CDK1/CCNB2	2
GO:0044773	BP	GO:0044773	mitotic DNA damage checkpoint	4/95	101/18866	0.00169655	0.0259968	0.0218464	AURKA/CDK1/E2F7/E2F8	4
GO:0000079	BP	GO:0000079	regulation of cyclin-dependent protein serine/threonine kinase activity	4/95	102/18866	0.00175906	0.0267535	0.0224823	CCNE2/CDKN2C/CCNB2/CDKN3	4
GO:0000212	BP	GO:0000212	meiotic spindle organization	2/95	13/18866	0.00188761	0.0282864	0.0237704	AURKA/ASPM	2
GO:0001767	BP	GO:0001767	establishment of lymphocyte polarity	2/95	13/18866	0.00188761	0.0282864	0.0237704	DOCK8/CCL19	2
GO:2000107	BP	GO:2000107	negative regulation of leukocyte apoptotic process	3/95	49/18866	0.00192698	0.0286656	0.0240891	CCL5/DOCK8/CCL19	3
GO:0071156	BP	GO:0071156	regulation of cell cycle arrest	4/95	106/18866	0.00202515	0.0296925	0.0249521	AURKA/CDK1/E2F7/E2F8	4
GO:1904029	BP	GO:1904029	regulation of cyclin-dependent protein kinase activity	4/95	106/18866	0.00202515	0.0296925	0.0249521	CCNE2/CDKN2C/CCNB2/CDKN3	4
GO:0030330	BP	GO:0030330	DNA damage response, signal transduction by p53 class mediator	4/95	107/18866	0.00209578	0.0304314	0.025573	AURKA/CDK1/E2F7/E2F8	4
GO:0071103	BP	GO:0071103	DNA conformation change	7/95	355/18866	0.00210969	0.0304314	0.025573	NUSAP1/CDK1/NCAPG/MCM6/CENPU/TOP2A/CENPK	7
GO:0033044	BP	GO:0033044	regulation of chromosome organization	7/95	356/18866	0.00214331	0.0304314	0.025573	PTTG1/CENPE/NEK2/BUB1B/DLGAP5/TTK/TOP2A	7
GO:0051251	BP	GO:0051251	positive regulation of lymphocyte activation	7/95	357/18866	0.00217734	0.0304314	0.025573	IGHG1/CCL5/IGLC1/DOCK8/CCL19/IGHM/CCL2	7
GO:0001771	BP	GO:0001771	immunological synapse formation	2/95	14/18866	0.002195	0.0304314	0.025573	DOCK8/CCL19	2
GO:0007100	BP	GO:0007100	mitotic centrosome separation	2/95	14/18866	0.002195	0.0304314	0.025573	AURKA/NEK2	2
GO:0060707	BP	GO:0060707	trophoblast giant cell differentiation	2/95	14/18866	0.002195	0.0304314	0.025573	E2F7/E2F8	2
GO:0072216	BP	GO:0072216	positive regulation of metanephros development	2/95	14/18866	0.002195	0.0304314	0.025573	BASP1/EGR1	2
GO:0045839	BP	GO:0045839	negative regulation of mitotic nuclear division	3/95	52/18866	0.00228643	0.0310649	0.0261054	PTTG1/BUB1B/TTK	3
GO:0060421	BP	GO:0060421	positive regulation of heart growth	3/95	52/18866	0.00228643	0.0310649	0.0261054	BASP1/ZFPM2/CDK1	3
GO:0090329	BP	GO:0090329	regulation of DNA-dependent DNA replication	3/95	52/18866	0.00228643	0.0310649	0.0261054	E2F7/CDC7/E2F8	3
GO:1901989	BP	GO:1901989	positive regulation of cell cycle phase transition	4/95	110/18866	0.00231787	0.0312288	0.0262431	DTL/CDK1/DLGAP5/CDC7	4
GO:0071347	BP	GO:0071347	cellular response to interleukin-1	5/95	183/18866	0.00232914	0.0312288	0.0262431	CCL5/CCL19/CCL20/CCL2/EGR1	5
GO:0006275	BP	GO:0006275	regulation of DNA replication	4/95	112/18866	0.00247462	0.0329626	0.0277001	CDK1/E2F7/CDC7/E2F8	4
GO:0051299	BP	GO:0051299	centrosome separation	2/95	15/18866	0.00252441	0.0329791	0.027714	AURKA/NEK2	2
GO:0070365	BP	GO:0070365	hepatocyte differentiation	2/95	15/18866	0.00252441	0.0329791	0.027714	E2F7/E2F8	2
GO:1903960	BP	GO:1903960	negative regulation of anion transmembrane transport	2/95	15/18866	0.00252441	0.0329791	0.027714	RGS2/STK39	2
GO:0002697	BP	GO:0002697	regulation of immune effector process	8/95	470/18866	0.00256068	0.0332399	0.0279332	IGHG1/IGLC1/IGLV1-44/IGKV1-17/CCL19/CXCL6/RNF125/C7	8
GO:0002460	BP	GO:0002460	adaptive immune response based on somatic recombination of immune receptors built from immunoglobulin superfamily domains	7/95	370/18866	0.00265898	0.0342974	0.0288218	IGHG1/IGLC1/IGLV1-44/IGKV1-17/CCL19/C7/IGHM	7
GO:0060419	BP	GO:0060419	heart growth	4/95	115/18866	0.00272319	0.0349048	0.0293322	RGS2/BASP1/ZFPM2/CDK1	4
GO:0046620	BP	GO:0046620	regulation of organ growth	4/95	116/18866	0.00280972	0.035518	0.0298475	RGS2/BASP1/ZFPM2/CDK1	4
GO:0007076	BP	GO:0007076	mitotic chromosome condensation	2/95	16/18866	0.0028756	0.035518	0.0298475	NUSAP1/NCAPG	2
GO:0010820	BP	GO:0010820	positive regulation of T cell chemotaxis	2/95	16/18866	0.0028756	0.035518	0.0298475	STK39/CCL5	2
GO:0030397	BP	GO:0030397	membrane disassembly	2/95	16/18866	0.0028756	0.035518	0.0298475	CDK1/CCNB2	2
GO:0051081	BP	GO:0051081	nuclear envelope disassembly	2/95	16/18866	0.0028756	0.035518	0.0298475	CDK1/CCNB2	2
GO:1902969	BP	GO:1902969	mitotic DNA replication	2/95	16/18866	0.0028756	0.035518	0.0298475	MCM6/GINS1	2
GO:0045840	BP	GO:0045840	positive regulation of mitotic nuclear division	3/95	57/18866	0.00297281	0.0364975	0.0306706	AURKA/NUSAP1/DLGAP5	3
GO:0007127	BP	GO:0007127	meiosis I	4/95	119/18866	0.00308056	0.0375939	0.031592	AURKA/CCNE2/PTTG1/TOP2A	4
GO:0010819	BP	GO:0010819	regulation of T cell chemotaxis	2/95	17/18866	0.00324836	0.0394057	0.0331145	STK39/CCL5	2
GO:0033260	BP	GO:0033260	nuclear DNA replication	3/95	60/18866	0.00343916	0.0412295	0.0346472	MCM6/CDC7/GINS1	3
GO:0051784	BP	GO:0051784	negative regulation of nuclear division	3/95	60/18866	0.00343916	0.0412295	0.0346472	PTTG1/BUB1B/TTK	3
GO:0002688	BP	GO:0002688	regulation of leukocyte chemotaxis	4/95	124/18866	0.00357073	0.042309	0.0355544	STK39/CCL5/CCL19/CCL2	4
GO:0061982	BP	GO:0061982	meiosis I cell cycle process	4/95	124/18866	0.00357073	0.042309	0.0355544	AURKA/CCNE2/PTTG1/TOP2A	4
GO:0034501	BP	GO:0034501	protein localization to kinetochore	2/95	18/18866	0.00364246	0.0426628	0.0358517	CDK1/TTK	2
GO:0051923	BP	GO:0051923	sulfation	2/95	18/18866	0.00364246	0.0426628	0.0358517	SULT1E1/CHST4	2
GO:0019079	BP	GO:0019079	viral genome replication	4/95	127/18866	0.00388894	0.0452895	0.038059	CCL5/APOBEC3B/TOP2A/CCL2	4
GO:0046622	BP	GO:0046622	positive regulation of organ growth	3/95	63/18866	0.00394791	0.045715	0.0384165	BASP1/ZFPM2/CDK1	3
GO:0034763	BP	GO:0034763	negative regulation of transmembrane transport	4/95	128/18866	0.00399914	0.045942	0.0386073	RGS2/STK39/FABP5/GEM	4
GO:0045091	BP	GO:0045091	regulation of single stranded viral RNA replication via double stranded DNA intermediate	2/95	19/18866	0.00405768	0.045942	0.0386073	APOBEC3B/TOP2A	2
GO:0048245	BP	GO:0048245	eosinophil chemotaxis	2/95	19/18866	0.00405768	0.045942	0.0386073	CCL5/CCL2	2
GO:0070233	BP	GO:0070233	negative regulation of T cell apoptotic process	2/95	19/18866	0.00405768	0.045942	0.0386073	CCL5/DOCK8	2
GO:0070555	BP	GO:0070555	response to interleukin-1	5/95	211/18866	0.00428395	0.0482358	0.0405349	CCL5/CCL19/CCL20/CCL2/EGR1	5
GO:0090307	BP	GO:0090307	mitotic spindle assembly	3/95	65/18866	0.00431118	0.0482758	0.0405685	TPX2/NEK2/PRC1	3
GO:0002696	BP	GO:0002696	positive regulation of leukocyte activation	7/95	406/18866	0.0044256	0.049137	0.0412923	IGHG1/CCL5/IGLC1/DOCK8/CCL19/IGHM/CCL2	7
GO:0048511	BP	GO:0048511	rhythmic process	6/95	305/18866	0.00443632	0.049137	0.0412923	EGR2/DTL/CDK1/ID4/TOP2A/EGR1	6
GO:0007517	BP	GO:0007517	muscle organ development	7/95	407/18866	0.00448489	0.0492387	0.0413777	RGS2/BASP1/ZFPM2/EGR2/CDK1/FOS/EGR1	7
GO:0039692	BP	GO:0039692	single stranded viral RNA replication via double stranded DNA intermediate	2/95	20/18866	0.00449381	0.0492387	0.0413777	APOBEC3B/TOP2A	2
GO:0005819	CC	GO:0005819	spindle	14/96	367/19559	3.11739e-09	5.39309e-07	4.69249e-07	TPX2/AURKA/CENPE/NEK2/NUSAP1/CDK1/BUB1B/KIF20A/DLGAP5/TTK/PRC1/GEM/CDC7/ASPM	14
GO:0072686	CC	GO:0072686	mitotic spindle	9/96	133/19559	1.86128e-08	1.61e-06	1.40086e-06	TPX2/AURKA/CENPE/NUSAP1/CDK1/PRC1/GEM/CDC7/ASPM	9
GO:0000779	CC	GO:0000779	condensed chromosome, centromeric region	8/96	122/19559	1.52432e-07	8.79023e-06	7.64833e-06	AURKA/CENPE/NEK2/ZWINT/NCAPG/BUB1B/CENPU/CENPK	8
GO:0000775	CC	GO:0000775	chromosome, centromeric region	9/96	196/19559	5.18543e-07	2.2427e-05	1.95136e-05	AURKA/CENPE/NEK2/ZWINT/NCAPG/BUB1B/TTK/CENPU/CENPK	9
GO:0098687	CC	GO:0098687	chromosomal region	11/96	350/19559	1.1693e-06	4.04578e-05	3.52021e-05	AURKA/CENPE/NEK2/CDK1/ZWINT/NCAPG/BUB1B/MCM6/TTK/CENPU/CENPK	11
GO:0000793	CC	GO:0000793	condensed chromosome	9/96	222/19559	1.46529e-06	4.22491e-05	3.67607e-05	AURKA/CENPE/NEK2/ZWINT/NCAPG/BUB1B/CENPU/TOP2A/CENPK	9
GO:0030496	CC	GO:0030496	midbody	8/96	182/19559	3.18012e-06	7.85943e-05	6.83844e-05	AURKA/CENPE/NEK2/CDK1/KIF20A/PRC1/GEM/ASPM	8
GO:0000776	CC	GO:0000776	kinetochore	7/96	137/19559	5.03105e-06	0.000108797	9.46632e-05	CENPE/NEK2/ZWINT/BUB1B/TTK/CENPU/CENPK	7
GO:0000777	CC	GO:0000777	condensed chromosome kinetochore	6/96	106/19559	1.37184e-05	0.000263699	0.000229443	CENPE/NEK2/ZWINT/BUB1B/CENPU/CENPK	6
GO:0005876	CC	GO:0005876	spindle microtubule	5/96	66/19559	1.80862e-05	0.000312891	0.000272244	AURKA/CENPE/NUSAP1/CDK1/PRC1	5
GO:0051233	CC	GO:0051233	spindle midzone	4/96	36/19559	2.84573e-05	0.000447556	0.000389416	AURKA/CENPE/PRC1/GEM	4
GO:0072562	CC	GO:0072562	blood microparticle	6/96	148/19559	8.98007e-05	0.00129463	0.00112645	IGHG1/IGLC1/BCHE/IGKV1-17/CP/IGHM	6
GO:0019814	CC	GO:0019814	immunoglobulin complex	6/96	163/19559	0.000152546	0.00201457	0.00175286	IGHG1/IGLC1/IGLV1-44/IGKV1-37/IGKV1-17/IGHM	6
GO:0000922	CC	GO:0000922	spindle pole	6/96	165/19559	0.000163029	0.00201457	0.00175286	TPX2/AURKA/NEK2/DLGAP5/PRC1/ASPM	6
GO:0005874	CC	GO:0005874	microtubule	9/96	431/19559	0.000268885	0.00310114	0.00269829	TPX2/AURKA/CENPE/NEK2/NUSAP1/CDK1/KIF20A/PRC1/ASPM	9
GO:0045171	CC	GO:0045171	intercellular bridge	4/96	71/19559	0.000411682	0.00445131	0.00387306	TPX2/KIF20A/PRC1/CDC7	4
GO:0000780	CC	GO:0000780	condensed nuclear chromosome, centromeric region	3/96	32/19559	0.000512574	0.00521619	0.00453858	AURKA/BUB1B/CENPK	3
GO:0000307	CC	GO:0000307	cyclin-dependent protein kinase holoenzyme complex	3/96	43/19559	0.00122651	0.0117882	0.0102568	CCNE2/CDK1/CCNB2	3
GO:0072687	CC	GO:0072687	meiotic spindle	2/96	12/19559	0.00152388	0.0138754	0.0120729	AURKA/ASPM	2
GO:0000794	CC	GO:0000794	condensed nuclear chromosome	4/96	103/19559	0.00166237	0.0143795	0.0125115	AURKA/NEK2/BUB1B/CENPK	4
GO:1990023	CC	GO:1990023	mitotic spindle midzone	2/96	14/19559	0.00208772	0.0171988	0.0149646	CENPE/PRC1	2
GO:0031616	CC	GO:0031616	spindle pole centrosome	2/96	15/19559	0.00240122	0.0188824	0.0164294	AURKA/DLGAP5	2
GO:0000778	CC	GO:0000778	condensed nuclear chromosome kinetochore	2/96	17/19559	0.00309036	0.0232448	0.0202252	BUB1B/CENPK	2
GO:0042571	CC	GO:0042571	immunoglobulin complex, circulating	3/96	76/19559	0.00621809	0.0448221	0.0389994	IGHG1/IGLC1/IGHM	3
GO:0008009	MF	GO:0008009	chemokine activity	5/91	49/18352	4.30664e-06	0.00123601	0.00117866	CCL5/CCL19/CXCL6/CCL20/CCL2	5
GO:0042379	MF	GO:0042379	chemokine receptor binding	5/91	70/18352	2.51852e-05	0.00361407	0.00344639	CCL5/CCL19/CXCL6/CCL20/CCL2	5
GO:0048020	MF	GO:0048020	CCR chemokine receptor binding	4/91	47/18352	8.57182e-05	0.00820038	0.00781991	CCL5/CCL19/CCL20/CCL2	4

## Sheet: KEGG
	ID	Description	GeneRatio	BgRatio	pvalue	p.adjust	qvalue	geneID	Count
hsa04110	hsa04110	Cell cycle	9/48	126/8098	4.03298e-08	5.08156e-06	4.79713e-06	9134/9232/983/1031/701/9133/4175/7272/8317	9
hsa05166	hsa05166	Human T-cell leukemia virus 1 infection	9/48	222/8098	4.91853e-06	0.000309868	0.000292523	7538/1959/9134/9232/1031/2353/701/9133/1958	9
hsa05323	hsa05323	Rheumatoid arthritis	5/48	93/8098	0.000207861	0.00873015	0.00824149	6352/2353/6372/6364/6347	5
hsa04061	hsa04061	Viral protein interaction with cytokine and cytokine receptor	5/48	100/8098	0.000291929	0.00919576	0.00868104	6352/6363/6372/6364/6347	5
hsa04668	hsa04668	TNF signaling pathway	5/48	112/8098	0.000493287	0.0124308	0.011735	6352/2353/6372/6364/6347	5
hsa04115	hsa04115	p53 signaling pathway	4/48	73/8098	0.000876381	0.0181101	0.0170964	9134/983/6241/9133	4
hsa04114	hsa04114	Oocyte meiosis	5/48	131/8098	0.00100612	0.0181101	0.0170964	6790/9134/9232/983/9133	5
hsa04657	hsa04657	IL-17 signaling pathway	4/48	94/8098	0.00224209	0.0353128	0.0333363	2353/6372/6364/6347	4
